# Supplementary material for: Generalizable anchor aptamer strategy for loading nucleic acid therapeutics on exosomes
Source: EMBO Mol Med. 2024 Mar 6;16(4):24. doi: 10.1038/s44321-024-00049-7 (PMC11018858; doi:10.1038/s44321-024-00049-7)
Supplement: Supplementary file 2 — Source Data Fig. 1 [file 44321_2024_49_MOESM2_ESM.zip]

Archive with 78 entries (74 files):
- Figure 1/
- __MACOSX/._Figure 1
- Figure 1/1F/
- __MACOSX/Figure 1/._1F
- Figure 1/1B/
- __MACOSX/Figure 1/._1B
- Figure 1/1D/
- __MACOSX/Figure 1/._1D
- Figure 1/1F/T1-18&54-76 50nM.fcs
- __MACOSX/Figure 1/1F/._T1-18&54-76 50nM.fcs
- Figure 1/1F/T1-23 59-76 100nM.fcs
- __MACOSX/Figure 1/1F/._T1-23 59-76 100nM.fcs
- Figure 1/1F/HG-1 100nM.fcs
- __MACOSX/Figure 1/1F/._HG-1 100nM.fcs
- Figure 1/1F/T1-18 54-76 100nM.fcs
- __MACOSX/Figure 1/1F/._T1-18 54-76 100nM.fcs
- Figure 1/1F/T1-18 59-76 100nM.fcs
- __MACOSX/Figure 1/1F/._T1-18 59-76 100nM.fcs
- Figure 1/1F/T1-18 59-76 50nM.fcs
- __MACOSX/Figure 1/1F/._T1-18 59-76 50nM.fcs
- Figure 1/1F/T59-76 100nM.fcs
- __MACOSX/Figure 1/1F/._T59-76 100nM.fcs
- Figure 1/1F/T1-18 50nM.fcs
- __MACOSX/Figure 1/1F/._T1-18 50nM.fcs
- Figure 1/1F/T59-76 50nM.fcs
- __MACOSX/Figure 1/1F/._T59-76 50nM.fcs
- Figure 1/1F/HG-01 50nM.fcs
- __MACOSX/Figure 1/1F/._HG-01 50nM.fcs
- Figure 1/1F/T1-23 59-76 50nM.fcs
- __MACOSX/Figure 1/1F/._T1-23 59-76 50nM.fcs
- Figure 1/1F/T1-18 100nM.fcs
- __MACOSX/Figure 1/1F/._T1-18 100nM.fcs
- Figure 1/1B/exo-R8.fcs
- __MACOSX/Figure 1/1B/._exo-R8.fcs
- Figure 1/1B/exo-R9.fcs
- __MACOSX/Figure 1/1B/._exo-R9.fcs
- Figure 1/1B/NC.fcs
- __MACOSX/Figure 1/1B/._NC.fcs
- Figure 1/1B/exo-R1.fcs
- __MACOSX/Figure 1/1B/._exo-R1.fcs
- Figure 1/1B/exo-R10 .fcs
- __MACOSX/Figure 1/1B/._exo-R10 .fcs
- Figure 1/1B/exo-R2.fcs
- __MACOSX/Figure 1/1B/._exo-R2.fcs
- Figure 1/1B/exo-R3.fcs
- __MACOSX/Figure 1/1B/._exo-R3.fcs
- Figure 1/1B/exo-R7.fcs
- __MACOSX/Figure 1/1B/._exo-R7.fcs
- Figure 1/1B/exo-R6.fcs
- __MACOSX/Figure 1/1B/._exo-R6.fcs
- Figure 1/1B/exo-R4.fcs
- __MACOSX/Figure 1/1B/._exo-R4.fcs
- Figure 1/1B/exo-R5.fcs
- __MACOSX/Figure 1/1B/._exo-R5.fcs
- Figure 1/1D/HG-09 50nM.fcs
- __MACOSX/Figure 1/1D/._HG-09 50nM.fcs
- Figure 1/1D/HG-09 100nM.fcs
- __MACOSX/Figure 1/1D/._HG-09 100nM.fcs
- Figure 1/1D/HG-01 5nM.fcs
- __MACOSX/Figure 1/1D/._HG-01 5nM.fcs
- Figure 1/1D/HG-02 50nM.fcs
- __MACOSX/Figure 1/1D/._HG-02 50nM.fcs
- Figure 1/1D/HG-02 100nM.fcs
- __MACOSX/Figure 1/1D/._HG-02 100nM.fcs
- Figure 1/1D/HG-09 5nM.fcs
- __MACOSX/Figure 1/1D/._HG-09 5nM.fcs
- Figure 1/1D/HG-02 5nM.fcs
- __MACOSX/Figure 1/1D/._HG-02 5nM.fcs
- Figure 1/1D/HG-01 20nM.fcs
- __MACOSX/Figure 1/1D/._HG-01 20nM.fcs
- Figure 1/1D/HG-01 50nM.fcs
- __MACOSX/Figure 1/1D/._HG-01 50nM.fcs
- Figure 1/1D/HG-09 20nM.fcs
- __MACOSX/Figure 1/1D/._HG-09 20nM.fcs
- Figure 1/1D/HG-02 20nM.fcs
- __MACOSX/Figure 1/1D/._HG-02 20nM.fcs
- Figure 1/1D/HG-01 100nM.fcs
- __MACOSX/Figure 1/1D/._HG-01 100nM.fcs
