# Supplementary material for: Generalizable anchor aptamer strategy for loading nucleic acid therapeutics on exosomes
Source: EMBO Mol Med. 2024 Mar 6;16(4):24. doi: 10.1038/s44321-024-00049-7 (PMC11018858; doi:10.1038/s44321-024-00049-7)
Supplement: Supplementary file 3 — Source Data Fig. 2 [file 44321_2024_49_MOESM3_ESM.zip]

Archive with 78 entries (69 files):
- Figure 2/
- __MACOSX/._Figure 2
- Figure 2/2C/
- __MACOSX/Figure 2/._2C
- Figure 2/2D/
- __MACOSX/Figure 2/._2D
- Figure 2/2E/
- __MACOSX/Figure 2/._2E
- Figure 2/2B/
- __MACOSX/Figure 2/._2B
- Figure 2/2C/CD63&81&9.tif
- __MACOSX/Figure 2/2C/._CD63&81&9.tif
- Figure 2/2C/Figure 2C.xlsx
- __MACOSX/Figure 2/2C/._Figure 2C.xlsx
- Figure 2/2C/EAA.tif
- __MACOSX/Figure 2/2C/._EAA.tif
- Figure 2/2C/CD63 apt.tif
- __MACOSX/Figure 2/2C/._CD63 apt.tif
- Figure 2/2D/Rat serum/
- __MACOSX/Figure 2/2D/._Rat serum
- Figure 2/2D/293/
- __MACOSX/Figure 2/2D/._293
- Figure 2/2D/MSC/
- __MACOSX/Figure 2/2D/._MSC
- Figure 2/2D/Mouse serum/
- __MACOSX/Figure 2/2D/._Mouse serum
- Figure 2/2E/2E.xlsx
- __MACOSX/Figure 2/2E/._2E.xlsx
- Figure 2/2B/2B.xlsx
- __MACOSX/Figure 2/2B/._2B.xlsx
- Figure 2/2D/Rat serum/Rat Serum EAA 100.fcs
- __MACOSX/Figure 2/2D/Rat serum/._Rat Serum EAA 100.fcs
- Figure 2/2D/Rat serum/Rat Serum EAA 200.fcs
- __MACOSX/Figure 2/2D/Rat serum/._Rat Serum EAA 200.fcs
- Figure 2/2D/Rat serum/Rat Serum CD63 200.fcs
- __MACOSX/Figure 2/2D/Rat serum/._Rat Serum CD63 200.fcs
- Figure 2/2D/Rat serum/Rat Serum EAA 50.fcs
- __MACOSX/Figure 2/2D/Rat serum/._Rat Serum EAA 50.fcs
- Figure 2/2D/Rat serum/Rat Serum CD63 50.fcs
- __MACOSX/Figure 2/2D/Rat serum/._Rat Serum CD63 50.fcs
- Figure 2/2D/Rat serum/Rat Serum CD63 100.fcs
- __MACOSX/Figure 2/2D/Rat serum/._Rat Serum CD63 100.fcs
- Figure 2/2D/293/EAA 50.fcs
- __MACOSX/Figure 2/2D/293/._EAA 50.fcs
- Figure 2/2D/293/EAA 100.fcs
- __MACOSX/Figure 2/2D/293/._EAA 100.fcs
- Figure 2/2D/293/EAA 200.fcs
- __MACOSX/Figure 2/2D/293/._EAA 200.fcs
- Figure 2/2D/293/CD63 100.fcs
- __MACOSX/Figure 2/2D/293/._CD63 100.fcs
- Figure 2/2D/293/CD63 200.fcs
- __MACOSX/Figure 2/2D/293/._CD63 200.fcs
- Figure 2/2D/293/CD63 50.fcs
- __MACOSX/Figure 2/2D/293/._CD63 50.fcs
- Figure 2/2D/MSC/MSC CD63 50-2.fcs
- __MACOSX/Figure 2/2D/MSC/._MSC CD63 50-2.fcs
- Figure 2/2D/MSC/MSC EAA 100-2.fcs
- __MACOSX/Figure 2/2D/MSC/._MSC EAA 100-2.fcs
- Figure 2/2D/MSC/MSC EAA 200-2.fcs
- __MACOSX/Figure 2/2D/MSC/._MSC EAA 200-2.fcs
- Figure 2/2D/MSC/MSC EAA 50-2.fcs
- __MACOSX/Figure 2/2D/MSC/._MSC EAA 50-2.fcs
- Figure 2/2D/MSC/MSC CD63 200-2.fcs
- __MACOSX/Figure 2/2D/MSC/._MSC CD63 200-2.fcs
- Figure 2/2D/MSC/MSC CD63 100-2.fcs
- __MACOSX/Figure 2/2D/MSC/._MSC CD63 100-2.fcs
- Figure 2/2D/Mouse serum/Mouse Serum CD63 200-1.fcs
- __MACOSX/Figure 2/2D/Mouse serum/._Mouse Serum CD63 200-1.fcs
- Figure 2/2D/Mouse serum/Mouse Serum EAA 200-1.fcs
- __MACOSX/Figure 2/2D/Mouse serum/._Mouse Serum EAA 200-1.fcs
- Figure 2/2D/Mouse serum/Mouse Serum CD63 100-1.fcs
- __MACOSX/Figure 2/2D/Mouse serum/._Mouse Serum CD63 100-1.fcs
- Figure 2/2D/Mouse serum/Mouse Serum CD63 50-1.fcs
- __MACOSX/Figure 2/2D/Mouse serum/._Mouse Serum CD63 50-1.fcs
- Figure 2/2D/Mouse serum/Mouse Serum EAA 100-1.fcs
- __MACOSX/Figure 2/2D/Mouse serum/._Mouse Serum EAA 100-1.fcs
- Figure 2/2D/Mouse serum/Mouse Serum EAA 50-1.fcs
- __MACOSX/Figure 2/2D/Mouse serum/._Mouse Serum EAA 50-1.fcs
