# Supplementary material for: Generalizable anchor aptamer strategy for loading nucleic acid therapeutics on exosomes
Source: EMBO Mol Med. 2024 Mar 6;16(4):24. doi: 10.1038/s44321-024-00049-7 (PMC11018858; doi:10.1038/s44321-024-00049-7)
Supplement: Supplementary file 3 — Source Data Fig. 2 [file 44321_2024_49_MOESM3_ESM.zip › Figure 2/2C/Figure 2C.xlsx]

## Sheet: Figure 2C
CD63 aptamer	EAA
23	0
13	81
38	48
0	88
1	0
8	0
0	0
0	3
13	2
0	58
0	1
0	37
0	1
3	1
3	4
17	27
0	3
6	6
0	0
0	2
0	38
0	45
0	0
0	47
0	1
21	33
0	3
0	1
0	1
6	0
7	57
0	5
0	11
0	12
1	111
0	5
0	76
0	50
0	0
2	1
0	7
0	3
0	74
0	23
0	59
2	19
0	5
4	58
0	59
0	1
49	52
20	56
0	4
10	17
0	1
15	1
21	0
5	41
15	0
11	19
15	10
12	2
47	0
19	0
68	6
14	1
14	28
16	53
14	4
30	2
10	62
20	0
19	0
26	2
38	2
12	8
33	6
21	84
0	59
12	54
0	59
2	15
1	1
0	17
2	1
0	12
0	0
0	31
2	0
1	71
1	52
0	54
0	5
0	3
0	4
0	69
0	36
0	5
0	0
0	48
0	1
4	45
19	0
5	31
8	43
18	2
11	52
18	0
12	4
15	3
23	61
16	0
14	21
9	0
16	2
19	2
8	3
15	128
14	10
16	2
8	4
20	18
15	1
19	1
17	1
19	5
16	16
11	12
25	0
25	13
15	4
15	54
29	9
27	0
18	3
12	5
18	6
19	3
23	5
19	3
17	0
13	0
13	0
17	1
29	1
16	51
14	24
12	0
13	5
13	1
17	15
28	2
19	12
15	0
18	5
13	0
14	4
28	40
12	1
16	0
11	1
13	1
21	4
21	24
18	54
23	56
14	21
16	13
16	3
14	6
16	16
15	2
22	43
13	36
18	17
26	0
26	0
34	26
22	52
12	88
12	26
14	0
16	3
11	1
19	72
12	4
19	10
15	33
13	32
20	18
17	1
13	77
15	11
20	20
23	23
14	20
18	61
15	43
15	0
17	4
18	7
19	13
14	102
22	16
19	2
16	30
15	21
21	4
24	51
21	26
16	36
18	1
18	51
15	21
13	83
17	41
15	22
13	38
14	1
29	0
18	25
	6
	19
	34
	18
	1
	5
	40
	12
	24
	72
	33
	7
	3
	15
	94
	82
	20
	22
	14
	2
	44
	4
	75
	85
	27
	66
	19
	64
	68
	49
	12
	68
	117
	47
	11
	46
	20
	97
	36
	54
	18
	69
	0
	13
	53
	73
	34
	38
	2
	37
	2
	30
	52
	45
	35
	52
	32
	28
	30
	38
	34
	15
	34
	88
	7
	72
	28
	63
	54
	12
	23
	55
	43
	58
	15
	68
	58
	27
	35
	32
	30
	36
	45
	10
	69
	36
	47
	70
	43
	56
	83
	70
	49
	50
	53
	52
	70
	26
	20
	33
	39
	54
	41
	81
	40
	67
	12
	18
	66
	22
	115
	44
	83
	25
	128
	33
	48
	60
	25
	45
	50
	49
	65
	146
	22
	27
	16
	19
	41
	23
	57
	60
	54
	52
	33
	0
	40
	42
	38
	30
	56
	63
	65
	44
	47
	41
	71
	31
	34
	51
	48
	26
	29
	48
	59
	11
	37
	30
	62
	29
	57
	44
	47
	41
	82
	20
	69
	46
	62
	44
	53
	34
	88
	29
	13
	5
	18
	63
	63
	54
	91
	56
	59
	36
	37
	46
	47
	34
	57
	57
	43
	46
	13
	36
	46
	12
	15
	43
	53
	16
	31
	64
	37
	79
	49
	30
	62
	20
	73
	63
	54
	62
	53
	10
	49
	39
	28
	32
	23
	15
	146
	41
	32
	12
	107
	84
	50
	51
	58
	16
	68
	74
	54
	43
	26
	24
	103
	37
	62
	21
	59
	49
	17
	62
	85
	22
	23
	62
	15
	16
	13
	38
	46
	52
	55
	65
	55
	13
	51
	16
	51
	59
	22
	51
	30
	52
	52
	44
	67
	86
	24
	59
	42
	18
	63
	20
	60
	67
	85
	34
	17
	30
	26
	51
	0
	32
	89
	21
	39
	49
	61
	35
	45
	69
	58
	51
	51
	62
	28
	128
	15
	49
	39
	54
	101
	75
	45
	63
	52
	39
	67
	21
	29
	48
	93
	22
	65
	129
	37
	34
	30
	31
	45
	25
	39
	59
	50
	47
	92
	23
	20
	45
	8
	61
	25
	69
	47
	40
	12
	49
	27
	16
	48
	34
	78
	22
	19
	40
	93
	78
	29
	15
	94
	24
	41
	34
	31
	62
	18
	51
	48
	13
	59
	49
	41
	31
	52
	55
	66
	17
	30
	97
	27
	31
	47
	39
	49
	58
	45
	76
	51
	50
	61
	45
	12
	56
	20
	24
	33
	105
	59
	19
	49
	33
	50
	83
	56
	52
	80
	48
	23
	28
	27
	28
	63
	40
	28
	29
	41
	28
	54
	73
	29
	41
	15
	29
	18
	68
	37
	119
	41
	85
	68
	43
	47
	9
	3
	19
	11
	34
	77
	12
	64
	89
	29
	88
	65
	21
	59
	70
	8
	34
	35
	69
	52
	27
	81
	46
	36
	70
	66
	46
	67
	71
	55
	17
	62
	31
	45
	60
	60
	91
	104
	72
	52
	18
	38
	116
	63
	11
	13
	17
	20
	63
	22
	44
	28
	65
	105
	22
	48
	20
	72
	20
	15
	65
	50
	95
	38
	24
	6
	60
	35
	80
	39
	63
	28
	77
	30
	15
	67
	49
	59
	31
	93
	94
	31
	76
	55
	41
	38
	37
	59
	56
	59
	45
	33
	40
	126
	8
	23
	44
	16
	38
	31
	15
	49
	105
	38
	18
	79
	92
	18
	71
	37
	11
	62
	68
	82
	18
	56
	17
	61
	22
	18
	39
	24
	18
	40
	57
	26
	54
	54
	34
	14
	27
	19
	32
	24
	19
	33
	31
	36
	56
	14
	66
	13
	111
	30
	30
	21
	62
	15
	25
	33
	96
	23
	39
	24
	38
	55
	32
	19
	27
	16
	65
	27
	53
	52
	62
	26
	13
	84
	68
	22
	50
	20
	82
	21
	29
	26
	15
	16
	17
	30
	86
	63
	78
	29
	38
	67
	56
	85
	49
	55
	17
	70
	36
	44
	67
	74
	31
	42
	79
	31
	75
	52
	21
	57
	15
	31
	65
	57
	71
	27
	78
	19
	18
	31
	67
	18
	60
	64
	44
	33
	36
	53
	19
	46
	15
	21
	43
	57
	64
	35
	27
	28
	52
	34
	34
	42
	35
	57
	29
	56
	15
	27
	52
	70
	16
	80
	36
	36
	14
	41
	23
	88
	61
	24
	92
	70
	43
	53
	15
	3
	16
	18
	35
	58
	44
	59
	25
	41
	55
	20
	57
	40
	10
	39
	27
	46
	13
	77
	64
	27
	51
	71
	45
	14
	36
	59
	48
	130
	61
	51
	51
	100
	60
	64
	65
	20
	52
	89
	51
	51
	29
	53
	23
	47
	65
	19
	47
	55
	38
	23
	34
	43
	20
	15
	22
	15
	21
	18
	66
	32
	61
	87
	73
	23
	45
	35
	33
	89
	60
	37
	36
	18
	38
	37
	73
	61
	22
	20
	24
	40
	66
	75
	25
	57
	49
	64
	25
	71
	30
	58
	99
	91
	38
	40
	66
	77
	92
	50
	51
	66
	25
	60
	17
	17
	58
	68
	39
	16
	90
	29
	48
	56
	34
	13
	66
	19
	46
	30
	19
	20
	36
	27
	14
	52
	67
	94
	27
	20
	19
	16
	75
	18
	59
	29
	23
	45
	25
	14
	20
	65
	32
	68
	24
	47
	65
	27
	25
	17
	42
	72
	61
	35
	47
	46
	29
	20
	42
	76
	32
	59
	49
	35
	78
	17
	34
	22
	56
	41
	34
	11
	32
	38
	41
	52
	106
	20
	61
	28
	73
	55
	44
	72
	68
	12
	67
	24
	104
	29
	37
	25
	18
	46
	50
	73
	41
	16
	45
	50
	60
	113
	83
	66
	31
	27
	31
	70
	54
	26
	51
	64
	41
	24
	26
	41
	33
	85
	86
	58
	58
	10
	30
	28
	49
	44
	66
	35
	34
	17
	60
	16
	16
	41
	39
	75
	36
	50
	20
	46
	26
	61
	20
	10
	22
	62
	11
	100
	22
	60
	50
	28
	57
	16
	42
	28
	26
	29
	38
	17
	17
	37
	19
	69
	27
	35
	26
	23
	24
	86
	59
	13
	65
	17
	25
	42
	45
	18
	32
	21
	26
	16
	46
	20
	45
	45
	44
	78
	52
