# Supplementary material for: Generalizable anchor aptamer strategy for loading nucleic acid therapeutics on exosomes
Source: EMBO Mol Med. 2024 Mar 6;16(4):24. doi: 10.1038/s44321-024-00049-7 (PMC11018858; doi:10.1038/s44321-024-00049-7)
Supplement: Supplementary file 3 — Source Data Fig. 2 [file 44321_2024_49_MOESM3_ESM.zip › Figure 2/2E/2E.xlsx]

## Sheet: Figure 2E
	293		MSC		Mouse serum		Rat serum
concentration (nM)	CD63 aptamer	EAA	CD63 aptamer	EAA	CD63 aptamer	EAA	CD63 aptamer	EAA
50nM	21.5	44.4	9.4	37.6	13.4	24.1	16.9	39.3
	17.7	42.3	7.4	36.1	10.9	36	15.5	42.3
	25.4	48.8	10	34.3	11	34.3	14.1	35.2
100nM	30.5	65	21.6	61.6	38.8	66.9	27	54.3
	32.6	65	25.8	63	34.8	67.6	24.8	56.8
	26.1	72	24.9	61.9	35.6	67.8	30.3	53.7
200nM	57.7	78.5	50.5	90.5	56.5	97	58.3	78.3
	60.2	80.1	50.4	90.9	54.4	97.3	51.2	77.4
	60	78.9	53.3	90.6	50.2	97.6	51.6	79.4
