# Supplementary material for: Generalizable anchor aptamer strategy for loading nucleic acid therapeutics on exosomes
Source: EMBO Mol Med. 2024 Mar 6;16(4):24. doi: 10.1038/s44321-024-00049-7 (PMC11018858; doi:10.1038/s44321-024-00049-7)
Supplement: Supplementary file 3 — Source Data Fig. 2 [file 44321_2024_49_MOESM3_ESM.zip › Figure 2/2B/2B.xlsx]

## Sheet: Figure 2B
concentration (nM)	EAA	CD63 aptamer
0	0	0
5	26.34	8.38
10	121.54	22.71
20	189.14	41.35
50	279.57	106.83
100	302.04	166.18
250	349.83	201.16
500	392.32	242.43
1000		252.23
