# Supplementary material for: Generalizable anchor aptamer strategy for loading nucleic acid therapeutics on exosomes
Source: EMBO Mol Med. 2024 Mar 6;16(4):24. doi: 10.1038/s44321-024-00049-7 (PMC11018858; doi:10.1038/s44321-024-00049-7)
Supplement: Supplementary file 4 — Source Data Fig. 3 [file 44321_2024_49_MOESM4_ESM.zip]

Archive with 94 entries (81 files):
- Figure 3/
- __MACOSX/._Figure 3
- Figure 3/3E/
- __MACOSX/Figure 3/._3E
- Figure 3/3B/
- __MACOSX/Figure 3/._3B
- Figure 3/3C/
- __MACOSX/Figure 3/._3C
- Figure 3/3D/
- __MACOSX/Figure 3/._3D
- Figure 3/3H/
- __MACOSX/Figure 3/._3H
- Figure 3/3A/
- __MACOSX/Figure 3/._3A
- Figure 3/3F/
- __MACOSX/Figure 3/._3F
- Figure 3/3E/sham/
- __MACOSX/Figure 3/3E/._sham
- Figure 3/3E/N/
- __MACOSX/Figure 3/3E/._N
- Figure 3/3E/Blank/
- __MACOSX/Figure 3/3E/._Blank
- Figure 3/3E/EXO-N/
- __MACOSX/Figure 3/3E/._EXO-N
- Figure 3/3E/EXOEAA-N/
- __MACOSX/Figure 3/3E/._EXOEAA-N
- Figure 3/3B/3B.xlsx
- __MACOSX/Figure 3/3B/._3B.xlsx
- Figure 3/3C/3C.xlsx
- __MACOSX/Figure 3/3C/._3C.xlsx
- Figure 3/3C/3C.tif
- __MACOSX/Figure 3/3C/._3C.tif
- Figure 3/3D/3D.xlsx
- __MACOSX/Figure 3/3D/._3D.xlsx
- Figure 3/3H/9.3t 500nM.fcs
- __MACOSX/Figure 3/3H/._9.3t 500nM.fcs
- Figure 3/3H/3H.xlsx
- __MACOSX/Figure 3/3H/._3H.xlsx
- Figure 3/3H/EAA-9.3t 500nM.fcs
- __MACOSX/Figure 3/3H/._EAA-9.3t 500nM.fcs
- Figure 3/3H/9.3t 200nM.fcs
- __MACOSX/Figure 3/3H/._9.3t 200nM.fcs
- Figure 3/3H/EAA-9.3t 200nM.fcs
- __MACOSX/Figure 3/3H/._EAA-9.3t 200nM.fcs
- Figure 3/3A/EAA-NU172 500nM.fcs
- __MACOSX/Figure 3/3A/._EAA-NU172 500nM.fcs
- Figure 3/3A/NU172 500nM.fcs
- __MACOSX/Figure 3/3A/._NU172 500nM.fcs
- Figure 3/3A/EAA-NU172 200nM.fcs
- __MACOSX/Figure 3/3A/._EAA-NU172 200nM.fcs
- Figure 3/3A/NU172 200nM.fcs
- __MACOSX/Figure 3/3A/._NU172 200nM.fcs
- Figure 3/3F/3F.xlsx
- __MACOSX/Figure 3/3F/._3F.xlsx
- Figure 3/3E/sham/sham 0 min.tif
- __MACOSX/Figure 3/3E/sham/._sham 0 min.tif
- Figure 3/3E/sham/sham 10 min.tif
- __MACOSX/Figure 3/3E/sham/._sham 10 min.tif
- Figure 3/3E/sham/sham 15 min.tif
- __MACOSX/Figure 3/3E/sham/._sham 15 min.tif
- Figure 3/3E/sham/sham 5 min.tif
- __MACOSX/Figure 3/3E/sham/._sham 5 min.tif
- Figure 3/3E/N/Nu172 0min.tif
- __MACOSX/Figure 3/3E/N/._Nu172 0min.tif
- Figure 3/3E/N/Nu172 5 min.tif
- __MACOSX/Figure 3/3E/N/._Nu172 5 min.tif
- Figure 3/3E/N/Nu172 10 min  614-.tif
- __MACOSX/Figure 3/3E/N/._Nu172 10 min  614-.tif
- Figure 3/3E/N/Nu172 15 min .tif
- __MACOSX/Figure 3/3E/N/._Nu172 15 min .tif
- Figure 3/3E/Blank/blank control 0min.tif
- __MACOSX/Figure 3/3E/Blank/._blank control 0min.tif
- Figure 3/3E/Blank/blank control 10min 489.tif
- __MACOSX/Figure 3/3E/Blank/._blank control 10min 489.tif
- Figure 3/3E/Blank/blank control 5min 363.tif
- __MACOSX/Figure 3/3E/Blank/._blank control 5min 363.tif
- Figure 3/3E/Blank/blank control 15min.tif
- __MACOSX/Figure 3/3E/Blank/._blank control 15min.tif
- Figure 3/3E/EXO-N/EXO NU172 10min.tif
- __MACOSX/Figure 3/3E/EXO-N/._EXO NU172 10min.tif
- Figure 3/3E/EXO-N/EXO NU172 0min.tif
- __MACOSX/Figure 3/3E/EXO-N/._EXO NU172 0min.tif
- Figure 3/3E/EXO-N/EXO NU172 15min.tif
- __MACOSX/Figure 3/3E/EXO-N/._EXO NU172 15min.tif
- Figure 3/3E/EXO-N/EXO NU172 5min .tif
- __MACOSX/Figure 3/3E/EXO-N/._EXO NU172 5min .tif
- Figure 3/3E/EXOEAA-N/EXO-EAA-NU172 15min.tif
- __MACOSX/Figure 3/3E/EXOEAA-N/._EXO-EAA-NU172 15min.tif
- Figure 3/3E/EXOEAA-N/EXO-EAA-NU172 5min.tif
- __MACOSX/Figure 3/3E/EXOEAA-N/._EXO-EAA-NU172 5min.tif
- Figure 3/3E/EXOEAA-N/EXO-EAA-NU172 0min.tif
- __MACOSX/Figure 3/3E/EXOEAA-N/._EXO-EAA-NU172 0min.tif
- Figure 3/3E/EXOEAA-N/EXO-EAA-NU172 10min.tif
- __MACOSX/Figure 3/3E/EXOEAA-N/._EXO-EAA-NU172 10min.tif
