# Supplementary material for: Generalizable anchor aptamer strategy for loading nucleic acid therapeutics on exosomes
Source: EMBO Mol Med. 2024 Mar 6;16(4):24. doi: 10.1038/s44321-024-00049-7 (PMC11018858; doi:10.1038/s44321-024-00049-7)
Supplement: Supplementary file 4 — Source Data Fig. 3 [file 44321_2024_49_MOESM4_ESM.zip › Figure 3/3B/3B.xlsx]

## Sheet: Figure 3B
concentration (nM)	NU172	EAA-NU172
200nM	3.7	83.6
	4.9	80.8
	4.5	80.7
500nM	6.9	92.7
	8.1	90.5
	7.7	90.9
