# Supplementary material for: Generalizable anchor aptamer strategy for loading nucleic acid therapeutics on exosomes
Source: EMBO Mol Med. 2024 Mar 6;16(4):24. doi: 10.1038/s44321-024-00049-7 (PMC11018858; doi:10.1038/s44321-024-00049-7)
Supplement: Supplementary file 4 — Source Data Fig. 3 [file 44321_2024_49_MOESM4_ESM.zip › Figure 3/3C/3C.xlsx]

## Sheet: Figure 3C
Time (h)	EAA-NU172				EXOEAA-NU172
0	1	1	1		1	1	1
0.5	0.2	0.35	0.25		1	0.9	1
1	0	0.16	0.02		0.76	1	0.92
2	0	0	0		0.85	0.79	0.78
4	0	0	0		0.61	0.73	0.74
