# Supplementary material for: Generalizable anchor aptamer strategy for loading nucleic acid therapeutics on exosomes
Source: EMBO Mol Med. 2024 Mar 6;16(4):24. doi: 10.1038/s44321-024-00049-7 (PMC11018858; doi:10.1038/s44321-024-00049-7)
Supplement: Supplementary file 4 — Source Data Fig. 3 [file 44321_2024_49_MOESM4_ESM.zip › Figure 3/3D/3D.xlsx]

## Sheet: Figure 3D
200nM	clotting time（s）
Blank	22.83	28.28	29.25	25.91
EXO	24.31	24.57	25.55
EAA-NU172	92.21	108.04	102.25	96.35
EXO+EAA-NU172 200nM	116.8	110.9	113.2	119
