# Supplementary material for: Generalizable anchor aptamer strategy for loading nucleic acid therapeutics on exosomes
Source: EMBO Mol Med. 2024 Mar 6;16(4):24. doi: 10.1038/s44321-024-00049-7 (PMC11018858; doi:10.1038/s44321-024-00049-7)
Supplement: Supplementary file 4 — Source Data Fig. 3 [file 44321_2024_49_MOESM4_ESM.zip › Figure 3/3H/3H.xlsx]

## Sheet: Figure 3H
concentration (nM)	9.3t Apt	EAA-9.3t Apt
200	5.6	81.6
	5.2	82.3
	6.5	78.7
500	8.2	90.7
	8.4	88.6
	9.8	89.3
