# Supplementary material for: Generalizable anchor aptamer strategy for loading nucleic acid therapeutics on exosomes
Source: EMBO Mol Med. 2024 Mar 6;16(4):24. doi: 10.1038/s44321-024-00049-7 (PMC11018858; doi:10.1038/s44321-024-00049-7)
Supplement: Supplementary file 4 — Source Data Fig. 3 [file 44321_2024_49_MOESM4_ESM.zip › Figure 3/3F/3F.xlsx]

## Sheet: Figure 3F
	Time (min)	0	1	2	3	4	5	6	7	8	9	10	11	12	13	14	15
sham	mouse#1	1	1.01031	1.14433	0.958763	0.927835	0.927835	0.896907	0.958763	0.989691	0.886598	0.876289	0.845361	0.917526	0.927835	0.907216	0.896907
	mouse#2	1	0.973684	0.986842	0.934211	0.894737	0.868421	0.907895	0.934211	0.894737	0.868421	0.894737	0.855263	0.881579	0.815789	0.842105	0.868421
	mouse#3	1	1.02222	1.01111	1.04444	0.944444	0.922222	0.911111	0.922222	0.933333	0.911111	0.9	0.877778	0.844444	0.911111	0.888889	0.888889
	mouse#4	1	0.976471	0.988235	0.941176	0.917647	0.882353	0.894118	0.917647	0.882353	0.952941	0.858824	0.894118	0.894118	0.870588	0.858824	0.847059
	mouse#5	1	0.970149	1.01493	0.985075	1	0.910448	1	1.02985	0.940299	0.910448	0.865672	0.880597	0.925373	0.850746	0.865672	0.880597
	mouse#6	1	1.03125	0.96875	1.04688	1.0625	0.984375	0.953125	1.01562	0.9375	0.90625	0.890625	0.90625	0.859375	0.921875	0.9375	0.890625
blank	mouse#1	1	0.9375	0.791667	0.697917	0.614583	0.333333	0.125	0.03125	0	0	0	0	0	0	0	0
	mouse#2	1	0.930556	0.888889	0.805556	0.680556	0.208333	0.0277778	0	0	0	0	0	0	0	0	0
	mouse#3	1	0.941176	0.838235	0.867647	0.691176	0.235294	0	0	0	0	0	0	0	0	0	0
	mouse#4	1	0.941176	0.882353	0.823529	0.835294	0.329412	0.105882	0.0235294	0	0	0	0	0	0	0	0
	mouse#5	1	0.959459	0.878378	0.905405	0.810811	0.189189	0.0135135	0	0	0	0	0	0	0	0	0
NU172	mouse#1	1	0.884615	0.871795	0.846154	0.820513	0.346154	0.153846	0.0384615	0	0	0	0	0	0	0	0
	mouse#2	1	1.02985	0.80597	0.776119	0.701493	0.447761	0.119403	0	0	0	0	0	0	0	0	0
	mouse#3	1	0.923077	0.784615	0.707692	0.476923	0.292308	0.0923077	0	0	0	0	0	0	0	0	0
	mouse#4	1	0.985915	0.873239	0.901408	0.816901	0.591549	0.253521	0.0422535	0	0	0	0	0	0	0	0
	mouse#5	1	1.03125	0.953125	0.953125	0.796875	0.484375	0.15625	0	0	0	0	0	0	0	0	0
EXO+NU172	mouse#1	1	1.07018	0.929825	0.964912	0.877193	0.824561	0.298246	0.0701754	0	0	0	0	0	0	0	0
	mouse#2	1	0.974684	0.860759	0.772152	0.708861	0.468354	0.164557	0.0886076	0	0	0	0	0	0	0	0
	mouse#3	1	1.06757	0.945946	0.972973	0.918919	0.324324	0.202703	0.027027	0	0	0	0	0	0	0	0
	mouse#4	1	0.941176	0.955882	1.02941	0.897059	0.5	0.132353	0.0147059	0	0	0	0	0	0	0	0
	mouse#5	1	1.04286	1.02857	0.971429	0.942857	0.4	0.157143	0.128571	0	0	0	0	0	0	0	0
EXO+EAA-NU172	mouse#1	1	1.16832	1.17822	1.07921	1.08911	1.06931	1.0099	1	0.950495	0.861386	0.910891	0.90099	0.861386	0.920792	0.90099	0.910891
	mouse#2	1	0.959459	0.945946	1.02703	1.06757	0.918919	0.837838	0.77027	0.851351	0.878378	0.837838	0.824324	0.810811	0.837838	0.905405	0.851351
	mouse#3	1	1.02222	1	1	1.02222	0.966667	1.01111	0.988889	0.944444	0.911111	0.922222	0.922222	0.911111	0.933333	0.922222	0.933333
	mouse#4	1	1.02817	1.08451	1	1.09859	0.985915	0.915493	0.929577	0.901408	0.873239	0.859155	0.84507	0.802817	0.873239	0.859155	0.887324
	mouse#5	1	1.05882	1.08824	1.13235	0.941176	0.911765	0.838235	0.764706	0.794118	0.75	0.691176	0.720588	0.779412	0.794118	0.838235	0.867647
	mouse#6	1	1.0375	1	1.05	1.0375	1.0375	1.025	1.0125	1.05	1.0125	0.975	0.9625	0.9875	0.95	0.9625	0.975
	mouse#7	1	1.07447	0.978723	0.946809	1.01064	1.08511	1.04255	0.968085	1.02128	0.851064	0.893617	0.851064	0.861702	0.851064	0.882979	0.851064
	mouse#8	1	0.875	0.8875	0.9125	0.875	0.8875	0.85	0.875	0.8125	0.8625	0.875	0.8	0.8625	0.85	0.825	0.8125
	mouse#9	1	0.985075	0.925373	0.910448	0.80597	0.791045	0.716418	0.701493	0.731343	0.701493	0.626866	0.686567	0.597015	0.626866	0.656716	0.701493
	mouse#10	1	0.884615	0.74359	0.717949	0.75641	0.410256	0.384615	0.24359	0.371795	0.282051	0.474359	0.192308	0.294872	0.217949	0.333333	0.141026
