# Supplementary material for: Generalizable anchor aptamer strategy for loading nucleic acid therapeutics on exosomes
Source: EMBO Mol Med. 2024 Mar 6;16(4):24. doi: 10.1038/s44321-024-00049-7 (PMC11018858; doi:10.1038/s44321-024-00049-7)
Supplement: Supplementary file 5 — Source Data Fig. 4 [file 44321_2024_49_MOESM5_ESM.zip]

Archive with 50 entries (44 files):
- Figure 4/
- __MACOSX/._Figure 4
- Figure 4/4E/
- __MACOSX/Figure 4/._4E
- Figure 4/4B/
- __MACOSX/Figure 4/._4B
- Figure 4/4C/
- __MACOSX/Figure 4/._4C
- Figure 4/4D/
- __MACOSX/Figure 4/._4D
- Figure 4/4F/
- __MACOSX/Figure 4/._4F
- Figure 4/4E/4E.tif
- __MACOSX/Figure 4/4E/._4E.tif
- Figure 4/4B/EAA-PMO-500nM.fcs
- __MACOSX/Figure 4/4B/._EAA-PMO-500nM.fcs
- Figure 4/4B/PMO-200nM.fcs
- __MACOSX/Figure 4/4B/._PMO-200nM.fcs
- Figure 4/4B/EAA-PMO-200nM.fcs
- __MACOSX/Figure 4/4B/._EAA-PMO-200nM.fcs
- Figure 4/4B/PMO-500nM.fcs
- __MACOSX/Figure 4/4B/._PMO-500nM.fcs
- Figure 4/4C/blank.fcs
- __MACOSX/Figure 4/4C/._blank.fcs
- Figure 4/4C/EXO.fcs
- __MACOSX/Figure 4/4C/._EXO.fcs
- Figure 4/4C/EXO-PMO.fcs
- __MACOSX/Figure 4/4C/._EXO-PMO.fcs
- Figure 4/4C/EXO-EAA-PMO.fcs
- __MACOSX/Figure 4/4C/._EXO-EAA-PMO.fcs
- Figure 4/4D/C57 DYS.tif
- __MACOSX/Figure 4/4D/._C57 DYS.tif
- Figure 4/4D/4D.xlsx
- __MACOSX/Figure 4/4D/._4D.xlsx
- Figure 4/4D/EXOEAA-PMO DYS.tif
- __MACOSX/Figure 4/4D/._EXOEAA-PMO DYS.tif
- Figure 4/4D/PMO DYS.tif
- __MACOSX/Figure 4/4D/._PMO DYS.tif
- Figure 4/4D/PMO DAPI.tif
- __MACOSX/Figure 4/4D/._PMO DAPI.tif
- Figure 4/4D/mdx DYS.tif
- __MACOSX/Figure 4/4D/._mdx DYS.tif
- Figure 4/4D/C57 DAPI.tif
- __MACOSX/Figure 4/4D/._C57 DAPI.tif
- Figure 4/4D/mdx DAPI.tif
- __MACOSX/Figure 4/4D/._mdx DAPI.tif
- Figure 4/4D/EXOEAA-PMO DAPI.tif
- __MACOSX/Figure 4/4D/._EXOEAA-PMO DAPI.tif
- Figure 4/4F/4F.tif
- __MACOSX/Figure 4/4F/._4F.tif
