# Supplementary material for: Generalizable anchor aptamer strategy for loading nucleic acid therapeutics on exosomes
Source: EMBO Mol Med. 2024 Mar 6;16(4):24. doi: 10.1038/s44321-024-00049-7 (PMC11018858; doi:10.1038/s44321-024-00049-7)
Supplement: Supplementary file 5 — Source Data Fig. 4 [file 44321_2024_49_MOESM5_ESM.zip › Figure 4/4D/4D.xlsx]

## Sheet: Figure 4D
Dystrophin-positive fibres
PMO	EXO+EAA-PMO
4.125	10.25
3.5	13.5
1.5	8.3
6.125	4.25
3.8125	6.9
