# Supplementary material for: Generalizable anchor aptamer strategy for loading nucleic acid therapeutics on exosomes
Source: EMBO Mol Med. 2024 Mar 6;16(4):24. doi: 10.1038/s44321-024-00049-7 (PMC11018858; doi:10.1038/s44321-024-00049-7)
Supplement: Supplementary file 6 — Source Data Fig. 5 [file 44321_2024_49_MOESM6_ESM.zip]

Archive with 162 entries (150 files):
- Figure 5/
- __MACOSX/._Figure 5
- Figure 5/5G/
- __MACOSX/Figure 5/._5G
- Figure 5/5A/
- __MACOSX/Figure 5/._5A
- Figure 5/5F/
- __MACOSX/Figure 5/._5F
- Figure 5/5C/
- __MACOSX/Figure 5/._5C
- Figure 5/5D/
- __MACOSX/Figure 5/._5D
- Figure 5/5E/
- __MACOSX/Figure 5/._5E
- Figure 5/5B/
- __MACOSX/Figure 5/._5B
- Figure 5/5G/PMO-D.tif
- __MACOSX/Figure 5/5G/._PMO-D.tif
- Figure 5/5G/PMO-G.tif
- __MACOSX/Figure 5/5G/._PMO-G.tif
- Figure 5/5G/mdx-D.tif
- __MACOSX/Figure 5/5G/._mdx-D.tif
- Figure 5/5G/EXOEAA-PMO-D.tif
- __MACOSX/Figure 5/5G/._EXOEAA-PMO-D.tif
- Figure 5/5G/mdx-G.tif
- __MACOSX/Figure 5/5G/._mdx-G.tif
- Figure 5/5G/EXOEAA-PMO-G.tif
- __MACOSX/Figure 5/5G/._EXOEAA-PMO-G.tif
- Figure 5/5G/C57-G.tif
- __MACOSX/Figure 5/5G/._C57-G.tif
- Figure 5/5G/C57-D.tif
- __MACOSX/Figure 5/5G/._C57-D.tif
- Figure 5/5A/mdx/
- __MACOSX/Figure 5/5A/._mdx
- Figure 5/5A/EXO-EAAPMO/
- __MACOSX/Figure 5/5A/._EXO-EAAPMO
- Figure 5/5A/PMO/
- __MACOSX/Figure 5/5A/._PMO
- Figure 5/5A/C57/
- __MACOSX/Figure 5/5A/._C57
- Figure 5/5F/5F.xlsx
- __MACOSX/Figure 5/5F/._5F.xlsx
- Figure 5/5C/5C.xlsx
- __MACOSX/Figure 5/5C/._5C.xlsx
- Figure 5/5D/5D.xlsx
- __MACOSX/Figure 5/5D/._5D.xlsx
- Figure 5/5E/5E.xlsx
- __MACOSX/Figure 5/5E/._5E.xlsx
- Figure 5/5B/5B.tif
- __MACOSX/Figure 5/5B/._5B.tif
- Figure 5/5A/mdx/T DAPI.tif
- __MACOSX/Figure 5/5A/mdx/._T DAPI.tif
- Figure 5/5A/mdx/A DAPI.tif
- __MACOSX/Figure 5/5A/mdx/._A DAPI.tif
- Figure 5/5A/mdx/G DAPI.tif
- __MACOSX/Figure 5/5A/mdx/._G DAPI.tif
- Figure 5/5A/mdx/H DYS.tif
- __MACOSX/Figure 5/5A/mdx/._H DYS.tif
- Figure 5/5A/mdx/A DYS.tif
- __MACOSX/Figure 5/5A/mdx/._A DYS.tif
- Figure 5/5A/mdx/T DYS.tif
- __MACOSX/Figure 5/5A/mdx/._T DYS.tif
- Figure 5/5A/mdx/D DYS.tif
- __MACOSX/Figure 5/5A/mdx/._D DYS.tif
- Figure 5/5A/mdx/Q DYS.tif
- __MACOSX/Figure 5/5A/mdx/._Q DYS.tif
- Figure 5/5A/mdx/H DAPI.tif
- __MACOSX/Figure 5/5A/mdx/._H DAPI.tif
- Figure 5/5A/mdx/TA DAPI.tif
- __MACOSX/Figure 5/5A/mdx/._TA DAPI.tif
- Figure 5/5A/mdx/Q DAPI.tif
- __MACOSX/Figure 5/5A/mdx/._Q DAPI.tif
- Figure 5/5A/mdx/G DYS.tif
- __MACOSX/Figure 5/5A/mdx/._G DYS.tif
- Figure 5/5A/mdx/TA DYS.tif
- __MACOSX/Figure 5/5A/mdx/._TA DYS.tif
- Figure 5/5A/mdx/D DAPI.tif
- __MACOSX/Figure 5/5A/mdx/._D DAPI.tif
- Figure 5/5A/EXO-EAAPMO/T DAPI.tif
- __MACOSX/Figure 5/5A/EXO-EAAPMO/._T DAPI.tif
- Figure 5/5A/EXO-EAAPMO/A DAPI.tif
- __MACOSX/Figure 5/5A/EXO-EAAPMO/._A DAPI.tif
- Figure 5/5A/EXO-EAAPMO/A DYS .tif
- __MACOSX/Figure 5/5A/EXO-EAAPMO/._A DYS .tif
- Figure 5/5A/EXO-EAAPMO/G DAPI.tif
- __MACOSX/Figure 5/5A/EXO-EAAPMO/._G DAPI.tif
- Figure 5/5A/EXO-EAAPMO/T DYS .tif
- __MACOSX/Figure 5/5A/EXO-EAAPMO/._T DYS .tif
- Figure 5/5A/EXO-EAAPMO/H DAPI.tif
- __MACOSX/Figure 5/5A/EXO-EAAPMO/._H DAPI.tif
- Figure 5/5A/EXO-EAAPMO/D DYS .tif
- __MACOSX/Figure 5/5A/EXO-EAAPMO/._D DYS .tif
- Figure 5/5A/EXO-EAAPMO/Q DYS .tif
- __MACOSX/Figure 5/5A/EXO-EAAPMO/._Q DYS .tif
- Figure 5/5A/EXO-EAAPMO/TA DAPI.tif
- __MACOSX/Figure 5/5A/EXO-EAAPMO/._TA DAPI.tif
- Figure 5/5A/EXO-EAAPMO/Q DAPI.tif
- __MACOSX/Figure 5/5A/EXO-EAAPMO/._Q DAPI.tif
- Figure 5/5A/EXO-EAAPMO/G DYS.tif
- __MACOSX/Figure 5/5A/EXO-EAAPMO/._G DYS.tif
- Figure 5/5A/EXO-EAAPMO/TA DYS.tif
- __MACOSX/Figure 5/5A/EXO-EAAPMO/._TA DYS.tif
- Figure 5/5A/EXO-EAAPMO/D DAPI.tif
- __MACOSX/Figure 5/5A/EXO-EAAPMO/._D DAPI.tif
- Figure 5/5A/EXO-EAAPMO/H DYS .tif
- __MACOSX/Figure 5/5A/EXO-EAAPMO/._H DYS .tif
- Figure 5/5A/PMO/T DAPI.tif
- __MACOSX/Figure 5/5A/PMO/._T DAPI.tif
- Figure 5/5A/PMO/G DYS .tif
- __MACOSX/Figure 5/5A/PMO/._G DYS .tif
- Figure 5/5A/PMO/A DAPI.tif
- __MACOSX/Figure 5/5A/PMO/._A DAPI.tif
- Figure 5/5A/PMO/A DYS .tif
- __MACOSX/Figure 5/5A/PMO/._A DYS .tif
- Figure 5/5A/PMO/G DAPI.tif
- __MACOSX/Figure 5/5A/PMO/._G DAPI.tif
- Figure 5/5A/PMO/H DYS.tif
- __MACOSX/Figure 5/5A/PMO/._H DYS.tif
- Figure 5/5A/PMO/T DYS .tif
- __MACOSX/Figure 5/5A/PMO/._T DYS .tif
- Figure 5/5A/PMO/Q DYS.tif
- __MACOSX/Figure 5/5A/PMO/._Q DYS.tif
- Figure 5/5A/PMO/H DAPI.tif
- __MACOSX/Figure 5/5A/PMO/._H DAPI.tif
- Figure 5/5A/PMO/D DYS .tif
- __MACOSX/Figure 5/5A/PMO/._D DYS .tif
- Figure 5/5A/PMO/TA DYS .tif
- __MACOSX/Figure 5/5A/PMO/._TA DYS .tif
- Figure 5/5A/PMO/TA DAPI.tif
- __MACOSX/Figure 5/5A/PMO/._TA DAPI.tif
- Figure 5/5A/PMO/Q DAPI.tif
- __MACOSX/Figure 5/5A/PMO/._Q DAPI.tif
- Figure 5/5A/PMO/D DAPI.tif
- __MACOSX/Figure 5/5A/PMO/._D DAPI.tif
- Figure 5/5A/C57/T DAPI.tif
- __MACOSX/Figure 5/5A/C57/._T DAPI.tif
- Figure 5/5A/C57/A DAPI.tif
- __MACOSX/Figure 5/5A/C57/._A DAPI.tif
- Figure 5/5A/C57/G DAPI.tif
- __MACOSX/Figure 5/5A/C57/._G DAPI.tif
- Figure 5/5A/C57/H DYS.tif
- __MACOSX/Figure 5/5A/C57/._H DYS.tif
- Figure 5/5A/C57/A DYS.tif
- __MACOSX/Figure 5/5A/C57/._A DYS.tif
- Figure 5/5A/C57/T DYS.tif
- __MACOSX/Figure 5/5A/C57/._T DYS.tif
- Figure 5/5A/C57/D DYS.tif
- __MACOSX/Figure 5/5A/C57/._D DYS.tif
- Figure 5/5A/C57/Q DYS.tif
- __MACOSX/Figure 5/5A/C57/._Q DYS.tif
- Figure 5/5A/C57/H DAPI.tif
- __MACOSX/Figure 5/5A/C57/._H DAPI.tif
- Figure 5/5A/C57/TA DAPI.tif
- __MACOSX/Figure 5/5A/C57/._TA DAPI.tif
- Figure 5/5A/C57/Q DAPI.tif
- __MACOSX/Figure 5/5A/C57/._Q DAPI.tif
- Figure 5/5A/C57/G DYS.tif
- __MACOSX/Figure 5/5A/C57/._G DYS.tif
- Figure 5/5A/C57/TA DYS.tif
- __MACOSX/Figure 5/5A/C57/._TA DYS.tif
- Figure 5/5A/C57/D DAPI.tif
- __MACOSX/Figure 5/5A/C57/._D DAPI.tif
