# Supplementary material for: Generalizable anchor aptamer strategy for loading nucleic acid therapeutics on exosomes
Source: EMBO Mol Med. 2024 Mar 6;16(4):24. doi: 10.1038/s44321-024-00049-7 (PMC11018858; doi:10.1038/s44321-024-00049-7)
Supplement: Supplementary file 6 — Source Data Fig. 5 [file 44321_2024_49_MOESM6_ESM.zip › Figure 5/5F/5F.xlsx]

## Sheet: Figure 5F
ALT					AST
C57	mdx	PMO	EXOEAA-PMO		C57	mdx	PMO	EXOEAA-PMO
56.5	362.5	407	392		134.5	4224.5	3875.5	2302
58.5	259.5	370	309		161.5	3066	3248	2223.5
43.5	398.5	262	230.5		147.5	3866.5	2331.5	1529.5
	310	209.5	107.5			4580	3558.5	1842
		213					2612
