# Supplementary material for: Generalizable anchor aptamer strategy for loading nucleic acid therapeutics on exosomes
Source: EMBO Mol Med. 2024 Mar 6;16(4):24. doi: 10.1038/s44321-024-00049-7 (PMC11018858; doi:10.1038/s44321-024-00049-7)
Supplement: Supplementary file 6 — Source Data Fig. 5 [file 44321_2024_49_MOESM6_ESM.zip › Figure 5/5C/5C.xlsx]

## Sheet: Figure 5C
Grip strength
C57	mdx	PMO	EXOEAA-PMO
120	43	83.42	98.86
130	45	70.58	112.6
110	33	47	67.22
	62	65	110.56
		45
