# Supplementary material for: Generalizable anchor aptamer strategy for loading nucleic acid therapeutics on exosomes
Source: EMBO Mol Med. 2024 Mar 6;16(4):24. doi: 10.1038/s44321-024-00049-7 (PMC11018858; doi:10.1038/s44321-024-00049-7)
Supplement: Supplementary file 6 — Source Data Fig. 5 [file 44321_2024_49_MOESM6_ESM.zip › Figure 5/5D/5D.xlsx]

## Sheet: Figure 5D
Serum CK
C57	mdx	PMO	EXOEAA-PMO
800	23540	36300	1810
300	20970	18840	10370
890	31130	19960	20890
	64410	26510	3670
		10990
