# Supplementary material for: Generalizable anchor aptamer strategy for loading nucleic acid therapeutics on exosomes
Source: EMBO Mol Med. 2024 Mar 6;16(4):24. doi: 10.1038/s44321-024-00049-7 (PMC11018858; doi:10.1038/s44321-024-00049-7)
Supplement: Supplementary file 6 — Source Data Fig. 5 [file 44321_2024_49_MOESM6_ESM.zip › Figure 5/5E/5E.xlsx]

## Sheet: Figure 5E
PMO in tissue
TA		Q		G
PMO	EXO-EAAPMO	PMO	EXOEAAPMO	PMO	EXOEAA-PMO
299	179	230	425	325	656
178	245	199	475	169	411
125	265	335	509	299	412
221	342	267	289	379	480
